# Supplementary material for: Effect of the Trunk and Upper Limb Passive Stabilization on Hand Movements and Grip Strength Following Various Types of Strokes—An Observational Cohort Study
Source: Brain Sci. 2022 Sep 13;12(9):1234. doi: 10.3390/brainsci12091234 (PMC9497157; doi:10.3390/brainsci12091234)
Supplement: Supplementary file 1 [file brainsci-12-01234-s001.zip]

Archive with 1 entries (1 files):
- brainsci-1898368-supplementary.pdf
